# Supplementary material for: The fatty acid oleate is required for innate immune activation and pathogen defense in Caenorhabditis elegans
Source: PLoS Pathog. 2019 Jun 17;15(6):e1007893. doi: 10.1371/journal.ppat.1007893 (PMC6597122; doi:10.1371/journal.ppat.1007893)
Supplement: S1 Table — (XLSX) [file ppat.1007893.s005.xlsx]

## Sheet: A.
Table S1. Relative Expression of the 118 Genes in the nCounter Gene Expression Analysis.
Gene ID	Gene Name	Control RNAi DMSO Relative Expression	Control RNAi R24 Relative Expression	p value (Column C v D)	fat-6(RNAi) DMSO Relative Expression	fat-6(RNAi) R24 Relative Expression	p value (Column D v G)	fat-3(RNAi) DMSO Relative Expression	fat-3(RNAi) R24 Relative Expression	p value (Column D v J)
FIGURE 2: RPW-24-induced immune genes
C32H11.1		1	4939.86	0.0221791	1.20413	106.297	0.0231227	1.27611	3332.95	-		In columns E,H,K - equals not significant.
F35E12.5		1	1016.35	0.0370796	1.82645	88.8634	0.043991	0.5164	627.594	-
F08G5.6		1	442.668	0.00793293	0.326433	25.9779	0.00890443	0.65414	323.513	-
F49F1.7		1	136.959	0.0206073	1.16264	5.36601	0.0220745	1.00331	89.5151	-
F59A7.1	clec-206	1	111.448	0.01	1.64907	5.0684	0.00951184	0.809665	92.4394	-
K07C6.3	cyp-35B2	1	99.9283	0.00123853	0.805825	25.2704	0.0122174	0.759522	94.3906	-
K09D9.2	cyp-35A3	1	44.3484	0.00681058	0.151998	2.59087	0.00723995	0.903022	33.0457	-
F55G11.2		1	40.9287	0.0370166	0.298314	0.697506	0.0365651	0.573917	21.8625	-
R08H2.1	dhs-23	1	40.7532	0.000204025	0.450034	18.2705	0.00461481	0.725614	31.1317	-
F49F1.1		1	29.8301	0.0312185	0.0790558	0.271333	0.029763	0.729026	22.4563	-
F35E8.11	cdr-1	1	23.8073	0.00234687	0.499931	11.8846	0.0477469	0.86123	17.9744	-
C31A11.5	oac-6	1	19.8233	0.0117108	0.529133	6.05194	0.0263964	1.04438	12.4163	-
F56D6.2	clec-67	1	6.638	0.0134295	0.728454	0.488205	0.0114323	1.06486	4.64397	-
K07G6.4	cyp-35B1	1	6.32673	0.000454234	0.270736	2.25097	0.00297019	1.0534	5.62971	-
C02A12.4	lys-7	1	4.97091	0.043141	1.32923	0.721847	0.0379061	1.1275	4.55966	-
Y22F5A.5	lys-2	1	4.26395	0.032176	0.200063	0.156653	0.0202228	1.11361	3.36211	-
H23N18.3	ugt-8	1	508.813	0.0252012	6.90969	560.571	-	1.11658	372.758	-
C29F7.2		1	123.754	0.00499436	2.39795	119.977	-	1.05121	99.7125	-
ZK697.6	gst-21	1	83.5827	0.00234687	1.1429	77.3152	-	0.643056	61.0956	0.0343123
K11G9.6	mtl-1	1	79.8494	0.00324882	1.97458	111.279	-	0.963389	97.8553	-
C06B3.3	cyp-35C1	1	72.546	0.000768736	0.329614	78.4004	-	0.736309	52.0566	-
R03D7.6	gst-5	1	62.2645	0.0116771	4.45228	55.0818	-	1.00402	54.7596	-
T24B8.5		1	3.04825	0.0314727	0.0420962	0.0324206	0.0146292	0.885956	1.68132	-
ZC443.6	ugt-16	1	53.7151	0.0120404	7.89201	69.5615	-	0.621084	42.3949	-
K05B2.4		1	53.2708	0.0211092	6.93637	59.6397	-	1.25786	39.2723	-
H23N18.1	ugt-13	1	24.4322	0.0253861	8.72029	91.5988	-	0.726564	18.417	-
F55G11.6		1	3.46696	-	2.63024	5.88691	-	0.89263	3.02859	-
T19H12.1	ugt-9	1	23.5641	0.0274153	1.48676	13.7574	-	0.966478	18.3635	-
F54B8.4		1	16.7508	0.00114543	13.9238	285.13	-	0.779619	16.0542	-
F49F1.6		1	15.9169	0.0141867	1.99847	6.39046	-	1.29176	12.4616	-
C03G6.15	cyp-35A2	1	12.6038	0.00910653	0.120562	10.9036	-	0.906132	9.72207	-
F38E11.1	hsp-12.3	1	8.87462	-	0.967637	2.01772	-	0.70216	5.93396	-
Y46C8AL.4	clec-71	1	8.48664	-	1.98218	2.55234	-	1.37082	6.61915	-
T28C12.4		1	7.81303	0.0286906	1.0553	25.9045	-	0.812033	7.84197	-
C25E10.2	cyp-33B1	1	7.70791	0.0150655	6.91199	18.4133	-	1.41327	4.93112	-
F11D11.3		1	6.6117	0.0247024	21.7899	56.6569	0.0069312	1.24557	4.20213	-
B0024.4		1	6.33426	0.0493729	44.4838	96.9958	-	1.55865	7.7979	-
Y38E10A.15	nspe-7	1	5.52453	0.00150046	0.939504	27.1485	0.0307425	0.791299	5.90954	-
Y46G5A.20		1	2.65995	-	13.5003	39.3081	0.0206022	0.663705	2.07566	-
T19D12.3		1	5.29895	-	1.44764	4.02219	-	1.03854	3.28494	-
F52F10.4	oac-32	1	4.84579	-	3.73132	11.0196	0.0292338	0.864865	2.83307	-
R10E8.3		1	2.02347	-	5.69856	8.25993	-	1.53069	3.0361	-
K12G11.4	sodh-2	1	4.47631	-	0.892908	2.25901	-	1.28794	2.82284	-
T19C9.8		1	2.47035	-	0.617236	1.44219	-	0.556019	1.8679	-
F21F8.3	asp-5	1	2.41669	-	0.167352	0.207437	0.0123075	1.22773	1.91317	-
F22B5.4		1	2.0884	-	10.0464	23.4055	0.0297408	1.18785	2.40442	-
T22B7.3		1	1.50567	-	21.6379	14.4726	-	3.23632	2.09012	-
H12D21.1	nspa-1	1	0.399309	-	11.0753	22.2227	0.0374858	0.38977	0.487783	-
F47G4.3	gpdh-1	1	1.11544	-	0.142851	0.251519	0.0496722	0.569768	1.02853	-
K08F4.7	gst-4	1	0.559838	-	0.27139	0.218408	-	0.687117	0.430973	-
C32H11.12		1	1.85494	-	0.137978	0.152256	0.0318826	0.938907	1.23429	-
F28B4.3		1	3.52121	-	0.286924	0.251768	0.0207429	0.728886	2.44924	-
C17H12.8		1	1.02499	-	0.370353	0.143413	0.023583	0.86432	0.480337	-
Y38E10A.5	clec-4	1	1.10005	-	0.197577	0.388801	-	0.537145	0.705488	-
F53E10.4	irg-3	1	1.1571	-	0.229539	0.334159	-	0.96636	0.687948	-
C15F1.7	sod-1	1	1.37277	-	0.515255	0.777451	-	0.923808	1.19214	-
K08D8.5		1	2.27563	-	0.336391	0.76311	-	1.13262	1.56157	-
C49G7.5	irg-2	1	1.83256	-	6.45128	14.6967	0.0267226	0.887728	1.3938	-
Y22D7AL.5	hsp-60	1	0.802773	-	0.477553	0.303023	-	0.968372	0.77591	-
W02D9.10		1	1.16296	-	7.26397	24.757	0.00634754	0.79206	1.37874	-
T24C4.4		1	3.03019	-	9.16287	19.6491	0.0123668	0.720357	1.72253	-
Y51B9A.8		1	2.16979	-	9.769	11.614	0.0144376	0.978282	2.14808	-
Y46H3A.2	hsp-16.41	1	1.53384	-	10.3949	27.2232	0.000622151	1.23084	2.43209	-
T27E4.8	hsp-16.1	1	1.47984	-	28.8776	42.5446	0.00754564	1.50255	2.59537	-
C37C3.10		1	1.26517	-	9.84687	8.85621	-	0.964519	1.20448	-
C14F5.1	dct-1	1	1.29203	-	3.31905	9.19604	0.0417673	1.01435	1.15895	-
F44E5.5		1	2.14831	-	15.6462	37.7936	0.0252634	1.52264	4.10524	0.0380879
T27E4.3	hsp-16.48	1	1.32522	-	25.1178	34.2602	0.0173057	1.68866	2.68293	-
F45D3.4		1	3.38819	-	5.70281	24.5968	0.0488928	0.59431	1.55588	-
F14F9.3		1	2.1574	-	31.4043	127.572	0.0174239	1.2931	4.19299	-
Y56A3A.33		1	1.1457	-	2.29761	6.98227	0.00100764	0.875699	1.02865	-
K10G4.3		1	3.95781	-	16.3898	51.6913	-	0.953346	3.31673	-
Y38A10A.5	crt-1	1	1.25149	-	5.79513	16.1693	0.0150707	0.97869	1.25103	-
F43E2.8	hsp-4	1	0.902367	-	4.70898	9.40476	0.0247698	1.16503	1.20148	-
T24E12.5		1	2.30725	-	12.6069	22.8275	0.0236106	0.568238	1.6567	-
F36A4.7	ama-1	1	0.896007	-	0.73578	0.685714	-	1.02253	0.89229	-
C06B3.7		1	2.95428	-	6.28886	10.809	-	0.958311	2.32544	-
C07G3.2	irg-1	1	1.63854	-	9.89994	33.2238	0.029355	0.905671	1.70653	-
Y46H3A.3	hsp-16.2	1	1.9759	-	12.4434	29.093	0.00764055	1.49607	2.36092	-
C12C8.1	hsp-70	1	2.68135	-	3.21529	8.39358	0.00804701	1.14067	2.3318	-
Y22D7AR.9	fbxa-74	1	2.1869	-	2.64782	5.65451	0.0184512	0.631502	1.38092	-
K09A9.1	nipi-3	1	1.87726	-	6.17202	18.4649	0.0326653	1.07065	1.9575	-
T28H10.3		1	3.27746	-	10.0427	28.1228	-	0.924371	2.8129	-
R11A5.3		1	1.59708	-	1.77778	1.6841	-	0.635781	1.16865	-
F49H6.13		1	1.75631	-	3.48847	8.49835	-	0.838639	2.17234	-
Y58A7A.5		1	1.79131	-	44.8573	68.0341	0.0259968	0.877474	1.5883	-
C15H9.6	hsp-3	1	1.38959	-	5.63811	10.3513	0.0366534	1.06829	1.47515	-
T27F6.8		1	1.58598	-	2.62724	13.8987	0.0234331	0.733807	1.47097	-
F22H10.2		1	2.35907	-	4.41916	8.26983	0.0469535	0.906107	1.44367	-
M176.1	arrd-3	1	3.44521	-	9.16091	23.4768	-	0.447187	2.75123	-
F59B10.4		1	2.50734	-	3.94977	10.2935	-	2.41986	2.85327	-
F28F8.2	acs-2	1	0.847524	-	2.6113	5.79021	-	0.201665	0.167733	-
T21E8.1	pgp-6	1	2.09883	-	1.85896	2.63122	-	0.678464	1.19174	0.0422397
F08F8.5	numr-1	1	1.85439	-	3.73623	21.4265	-	1.35697	2.22225	-
F26A3.4		1	1.43657	-	1.91838	2.46658	-	0.552004	0.682676	0.0378659
T05A10.5	scl-22	1	1.38466	-	2.64248	5.48378	-	0.527434	1.46077	-
F38E11.2	hsp-12.6	1	1.75933	-	2.67555	6.82001	-	1.1868	1.90853	-
C32D5.12		1	1.35963	-	1.85217	17.6077	0.0200916	0.897795	0.986109	-
C09H5.2		1	1.62402	-	0.729423	1.38265	-	1.16349	1.34029	-
C32H11.3		1	2.95051	-	0.827207	2.71085	-	1.1754	2.75398	-
F37B12.2	gcs-1	1	0.931364	-	0.662737	0.72054	-	0.917771	0.903593	-
K08C7.5	fmo-2	1	2.18427	-	1.32546	5.26986	-	1.12788	1.63185	-
F01D5.5		1	3.00338	-	2.23519	6.21554	-	0.970218	2.40098	-
F21F8.7	asp-6	1	2.46476	-	0.698658	1.00416	-	1.08151	1.94834	-
C34G6.4	pgp-2	1	3.13578	-	0.704956	2.07528	-	0.618731	2.15657	-
F35G2.4	phy-2	1	1.72954	-	1.74096	2.27274	-	0.884815	1.38429	-
K10D11.2		1	2.37342	-	2	2.74684	-	1.52405	3.52152	-
F42A10.4	efk-1	1	0.860785	-	0.736261	0.938003	-	0.950192	0.893808	-
T10H9.4	snb-1	1	1.04666	-	1.2927	2.55006	-	1.01242	1.07385	-
C49C8.4	cyp-33E1	1	1.68659	-	1.23338	1.94215	-	0.776966	1.25167	-
ZK1037.5	nhr-247	1	3.30629	-	0.587889	2.66549	-	0.593768	2.10229	-
C37H5.8	hsp-6	1	0.866695	-	1.08434	0.814855	-	1.1663	1.08996	-
T04C12.6	act-1	1	1.06228	-	1.05933	0.571022	-	0.965252	1.03989	-
C08A9.1	sod-3	1	1.85	-	0.944727	1.96473	-	1.02455	2.054	-
F08H9.4		1	2.46524	-	1.11641	2.05255	-	1.02102	1.96847	-
C02B4.2	nhr-17	1	0.962568	-	0.960039	1.56493	-	0.719684	0.839508	-
ZC376.7	atfs-1	1	0.94048	-	0.982781	0.81052	-	1.16022	1.13191	-
ZK896.5		1	1.26382	-	1.01365	1.14146	-	0.821924	0.927223	-
