# Supplementary material for: The fatty acid oleate is required for innate immune activation and pathogen defense in Caenorhabditis elegans
Source: PLoS Pathog. 2019 Jun 17;15(6):e1007893. doi: 10.1371/journal.ppat.1007893 (PMC6597122; doi:10.1371/journal.ppat.1007893)
Supplement: S2 Table — A. All trials for the pathogenesis assays presented in Fig 4. B. All trials for the pathogenesis assays presented in S3 Fig. C. All trials for the pathogenesis assays presented in Fig 5. D. All trials for the pathogenesis assays presented in S4 Fig. (XLSX) [file ppat.1007893.s006.xlsx]

## Sheet: Table S2A
Trial #	Genotype	n	Mean lifespan (hours)
Data for Figure 4A: fat-6(tm331);fat-7(wa36)
1	wild-type	145	74.8±1.4
2	wild-type	171	72.0±1.9
3	wild-type	149	98.1±2.0
				P value vs. wild-type
1	fat-6(tm331);fat-7(wa36)	67	59.4±1.1	<0.0001
2	fat-6(tm331);fat-7(wa36)	137	45.7±1.2	<0.0001
3	fat-6(tm331);fat-7(wa36)	69	53.1±4.4	<0.0001
				P value vs. fat-6(tm331);fat-7(wa36)
1	fat-6(tm331);fat-7(wa36) + Oleate	147	73.6±1.1	<0.0001
2	fat-6(tm331);fat-7(wa36) + Oleate	156	66.6±1.3	<0.0001
3	fat-6(tm331);fat-7(wa36) + Oleate	147	84.8±2.0	<0.0001
Data for Figure 4C: fat-2(wa17)
1	wild-type	149	70.6±1.2
2	wild-type	103	77.9±1.6
				P value vs. wild-type
1	fat-2(wa17)	164	71.3±1.4	not significant
2	fat-2(wa17)	95	75.8±2.0	not significant
Data for Figure 4E: tir-1
1	wild-type	100	82.1±1.5
2	wild-type	146	81.5±1.1
3	wild-type	169	56.9±0.9
				P value vs. wild-type
1	fat-6(tm331);fat-7(wa36)	98	45.6±2.5	<0.0001
2	fat-6(tm331);fat-7(wa36)	79	67.7±2.2	<0.0001
3	fat-6(tm331);fat-7(wa36)	82	41.8±1.4	<0.0001
				P value vs. wild-type	P value vs. fat-6(tm331);fat-7(wa36)
1	tir-1(RNAi)	77	60.84±1.4	<0.0001	<0.01
2	tir-1(RNAi)	145	55.6±1.1	<0.0001	<0.0001
3	tir-1(RNAi)	144	36.3±1.0	<0.0001	0.023
				P value vs. tir-1(RNAi)	P value vs. fat-6(tm331);fat-7(wa36)
1	fat-6(tm331);fat-7(wa36) + tir-1(RNAi)	107	36.2±1.9	<0.0001	<0.01
2	fat-6(tm331);fat-7(wa36) + tir-1(RNAi)	76	48.6±2.0	0.021	<0.0001
3	fat-6(tm331);fat-7(wa36) + tir-1(RNAi)	109	32.9±1.0	<0.01	<0.0001
Data for Figure 4F: zip-2
1	wild-type	99	80.2±2.9
2	wild-type	122	85.7±2.8
				P value vs. wild-type
1	fat-6(tm331);fat-7(wa36)	151	62.51±1.6	<0.0001
2	fat-6(tm331);fat-7(wa36)	137	59.3±1.2	<0.0001
				P value vs. wild-type	P value vs. fat-6(tm331);fat-7(wa36)
1	zip-2(RNAi)	133	70.8±2.2	0.018	<0.005
2	zip-2(RNAi)	149	82.8±2.7	not significant	<0.0001
				P value vs. zip-2(RNAi)	P value vs. fat-6(tm331);fat-7(wa36)
1	fat-6(tm331);fat-7(wa36) + zip-2(RNAi)	154	54.2±1.2	<0.0001	<0.0001
2	fat-6(tm331);fat-7(wa36) + zip-2(RNAi)	129	54.1±1.3	<0.0001	<0.01

## Sheet: Table S2B
Trial #	Genotype	n	Mean lifespan (hours)
Data for Figure S3: fat-7(wa36)
1	wild-type	149	70.6±1.2
2	wild-type	103	77.9±1.6
				P value vs. wild-type
1	fat-7(wa36)	230	66.9±0.9	0.0058
2	fat-7(wa36)	131	76.0±1.4	n.s
Data for Figure S3: fat-6(tm331)
1	wild-type	149	70.6±1.2
2	wild-type	149	98.1±2.0
				P value vs. wild-type
1	fat-6(tm331)	186	71.4±1.0	n.s.
2	fat-6(tm331)	133	99.6±2.2	n.s.

## Sheet: Table S2C
Trial #	Genotype	n	Mean lifespan (hours)
Data for Figure 5D
1	wild-type	145	74.8±1.4
2	wild-type	157	87.9±1.7
3	wild-type	149	98.1±2.0
				P value vs. wild-type
1	wild-type + Oleate	142	77.2±1.4	not significant
2	wild-type + Oleate	172	86.5±1.5	not significant
3	wild-type + Oleate	117	98.9±2.3	not significant
Data for Figure 5E: Enterococcus faecalis
1	wild-type	152	313.8±5.5
2	wild-type	221	313.2±4.4
				P value vs. wild-type
1	fat-6(tm331);fat-7(wa36)	153	189.9±8.4	<0.0001
2	fat-6(tm331);fat-7(wa36)	140	186.5±8.4	<0.0001
				P value vs. fat-6(tm331);fat-7(wa36)
1	fat-6(tm331);fat-7(wa36) + Oleate	103	283.8±8.9	<0.0001
2	fat-6(tm331);fat-7(wa36) + Oleate	128	274.0±8.3	<0.0001
Data for Figure 5F: Serratia marcescens
1	wild-type	218	163.5±2.3
2	wild-type	138	195.4±2.3
				P value vs. wild-type
1	fat-6(tm331);fat-7(wa36)	176	120.2±3.8	<0.0001
2	fat-6(tm331);fat-7(wa36)	114	174.03±3.4	<0.0001
				P value vs. fat-6(tm331);fat-7(wa36)
1	fat-6(tm331);fat-7(wa36) + Oleate	155	153.8±3.4	<0.0001
2	fat-6(tm331);fat-7(wa36) + Oleate	70	210±2.8	<0.0001

## Sheet: Table S2D
Trial #	Genotype	n	Mean lifespan (hours)
Data for Figure S4: fat-3(wa22)
1	wild-type	171	72.0±1.9
2	wild-type	157	87.9±1.7
				P value vs. wild-type
1	fat-3(wa22)	183	48.4±1.2	<0.0001
2	fat-3(wa22)	133	64.5±2.2	<0.0001
				P value vs. fat-3(wa22)
1	fat-3(wa22) + Oleate	208	51.4±1.0	n.s.
2	fat-3(wa22) + Oleate	155	61.4±1.7	n.s.
